# Supplementary material for: Diet and Respiratory Infections: Specific or Generalized Associations?
Source: Nutrients. 2022 Mar 11;14(6):1195. doi: 10.3390/nu14061195 (PMC8954090; doi:10.3390/nu14061195)
Supplement: Supplementary file 1 [file nutrients-14-01195-s001.zip]

Archive with 1 entries (1 files):
- nutrients-1541331-supplementary.pdf
